# Supplementary material for: Reducing Mcl-1 gene dosage induces dopaminergic neuronal loss and motor impairments in Park2 knockout mice
Source: Commun Biol. 2019 Apr 4;2:125. doi: 10.1038/s42003-019-0366-x (PMC6449387; doi:10.1038/s42003-019-0366-x)
Supplement: Supplementary file 2 — Supplementary Data 1 [file 42003_2019_366_MOESM2_ESM.xlsx]

## Sheet: Sheet1
DATA FROM FIGURES
Figure 3A:
Rotarod graphs
Time point (weeks)				Hom/WT
8	300	300	300	300	300	300	300
16	123.2	300	300	300	300	300	300
24	185.7	288	235.4	195.9	140	300	300
32	157.1	300	300	300	300	300	300
40	126	300	288.1	205.1	300	300	300
48	300	300	300	298.6	271	300	300
Time point (weeks)				Het/Het
8	300	300	300	258.4	300	300	300	300	300
16	188.8	240.67	300	300	300	300	300	293	190.9
24	300	300	300	300	300	200.1	300	298.5	300
32	286.1	168.4	300	300	300	300	300	300	300
40	300	300	300	178.8	117	104.5	300	175.4	300
48	300	300	300	157.9	136.3	148.8	300	251	300
Time point (weeks)				Hom/Het
8	300	300	300	300	300	300	300	300
16	152.6	300	300	300	125.02	180.1	300	300
24	77.7	300	300	300	102.3	88.2	193.3	225
32	182.6	187.9	249.8	300	205.5	146	237	300
40	156.4	300	269.4	119.5	130.3	99.5	237	201.1
48	198.5	261	170.5	300	141.1	114.1	135.2	208.2
Figure 3B:
Climbing latency (seconds)
Time point (weeks)					Hom/WT
8	19	17	42	31	30	30	30	125	48	94	18
16	9	81	87	5	6	10	54	99	70	36	68
24	154	9	81	87	6	10	52	14	65	37	70
32	16	16	19	4	106	50	100	112	54	12	62
40	134	17	31	1	67	8	112	181	30	72	20
48	59	6	84	4	90	6	140	74	45	53	46
Time point (weeks)					Het/Het
8	160	15	41	47	23	26	25	20
16	18	15	44	30	93	43	40	53	74	12	53	15	40	50
24	194	55	181	24	18	15	36	18	12	15	12	43	26	43
32	25	24	48	159	59	67	156	16	28	23	60	62	27	44
40	38	6	12	194	27	14	1	64	7	26	88	20	118	86
48	29	27	267	43	211	20	10	69	75	24	31	21	10	31
Time point (weeks)					Hom/Het
8	9	62	18	25	32	36	47	29	60	136	85	8
16	112	20	37	5	101	56	47	29	15	32	22	79
24	9	7	36	112	20	2	106	45	163	35	35	10
32	6	120	13	20	46	16	95	38	81	117	81	142
40	11	226	14	7	64	91	148	224	179	184	51	43
48	4	115	18	68	180	159	230	47	145	300	36	141
Climbing time (seconds)
Time point (weeks)					Hom/WT
9	141	92	96	127	85	78	85	88	67	24	94	47	33	77
17	66	20	80	88	14	61	136	90	56	34	26	28	4	12
25	40	66	20	80	42	8	45	77	64	19	91
33	42	41	53	69	11	28	16	12	27	136	46	29	14	12
41	12	51	36	57	38	56	15	56	15	50	21	23	51	60
49	10	25	26	24	34	120	10	3	9	44	22	9	6	13
Time point (weeks)					Het/Het
9	45	76	64	83	57	125	125	124	72
17	32	73	60	80	71	66	73	88	52	91	101	66	68	71
25	9	29	20	64	32	73	72	70	65	94	39	115	70	82
33	44	29	39	40	46	45	78	53	50	49	22	42	35	40
41	48	80	60	8	34	48	88	23	90	51	15	90	12	15
49	46	32	1	48	18	34	64	53	51	18	24	38	96	24
Time point (weeks)					Hom/Het
9	148	61	118	60	39	98	55	48	57	26	68	58
17	13	19	32	87	60	55	43	95	77	105	67	38
25	60	25	58	13	19	39	16	52	23	48	42	30
33	35	5	105	68	19	37	23	36	21	10	55	11
41	40	22	106	68	34	16	24	7	11	4	31	36
49	16	26	60	18	8	15	1	17	4	0	28	17
