# Supplementary material for: Reducing Mcl-1 gene dosage induces dopaminergic neuronal loss and motor impairments in Park2 knockout mice
Source: Commun Biol. 2019 Apr 4;2:125. doi: 10.1038/s42003-019-0366-x (PMC6449387; doi:10.1038/s42003-019-0366-x)
Supplement: Supplementary file 3 — Supplementary Data 2 [file 42003_2019_366_MOESM3_ESM.xlsx]

## Sheet: Sheet1
Jump Counts - 9 weeks
Time (minute)	HOM/WT																		HET/HET														HOM/HET
1	6	1	4	10	0	3	2	6	17	1	0	1	7	2	3	2	4		9	0	5	2	9	0	0	2	7	8	9	9	5		2	8	0	6	5	6	3	1	2	11	4	3	15	8	7	5
2	11	18	23	9	1	14	9	22	20	13	8	0	13	4	12	7	10		17	7	11	11	14	4	11	3	6	15	12	33	26		9	19	4	14	14	12	9	11	14	22	21	5	20	8	6	9
3	11	15	12	12	5	12	20	8	17	13	8	2	23	6	9	18	12		16	1	15	12	24	9	9	11	19	16	4	30	30		29	15	16	24	12	11	3	6	8	17	16	10	25	6	9	12
4	13	18	14	16	5	8	5	16	9	16	7	3	17	10	14	15	16		5	4	15	29	8	25	20	8	7	12	6	23	23		17	15	14	19	13	16	2	13	11	22	20	22	16	17	8	3
5	3	16	11	14	1	6	12	16	15	8	10	8	8	5	11	10	10		16	5	16	17	7	12	12	1	9	7	11	14	14		4	12	4	14	14	8	3	4	7	18	10	6	11	18	7	4
6	12	7	2	4	1	11	9	7	17	17	2	7	11	3	5	15	9		15	6	24	14	25	13	7	10	12	14	16	14	9		16	13	9	22	10	13	1	4	5	21	9	14	7	8	9	11
7	6	4	6	9	11	8	11	17	23	9	18	7	17	8	9	25	5		11	10	13	14	9	10	5	4	15	2	5	16	8		19	12	9	21	11	12	4	10	5	13	14	8	16	11	0	6
8	9	9	5	4	10	11	24	25	40	7	5	5	4	1	10	3	18		18	7	8	13	10	9	10	8	17	11	4	10	21		14	7	4	13	14	3	2	12	10	14	24	12	10	3	12	6
9	4	7	3	6	3	0	8	12	25	5	8	3	17	4	8	18	7		7	11	29	18	3	14	11	6	18	13	4	20	14		11	7	9	9	13	7	8	13	1	10	4	2	12	8	5	11
10	7	10	0	3	4	4	10	21	26	15	4	4	14	5	13	21	8		8	10	16	9	5	1	35	2	19	22	7	6	9		9	8	1	14	11	11	7	9	2	0	16	4	9	11	9	12
Jump Time - 9 weeks
Time (minute)	HOM/WT																		HET/HET														HOM/HET
1	2.85	0.05	1.3	1.35	0	0.3	0.7	1.35	3.7	0.2	0	0.05	1.8	0.15	0.35	0.2	0.55		1.6	0	1.1	0.4	2.6	0	0	0.1	0.85	0.75	0.8	2.15	0.8		0.1	1.4	0	0.8	1.3	1.35	0.25	0.05	0.15	2.75	0.5	0.45	2.55	1.75	1.2	0.55
2	4.8	2.75	5.55	2	0.3	1.8	1.75	4.5	3.7	2.3	0.95	0	3.1	0.55	2.7	1.5	1.45		3.35	0.95	6.45	1.5	4.55	0.75	1.85	0.4	1.15	2.75	1.8	5.15	5.1		2.9	4	1.55	1.8	4.45	3.9	1.65	4.05	2.65	3.35	3.4	1.45	3.8	1.45	1.2	1.65
3	2.7	3.2	3.45	3.4	0.5	1.5	3.65	0.85	4.35	3.3	2.05	0.2	3.25	1.4	2.55	2.45	1.75		2.25	0.3	3.8	3.05	5.5	2	1.85	3.05	2.35	4.55	0.85	5.9	7.7		4.75	3.45	3.8	4.65	3.4	3.2	0.25	2	1.65	1.65	3.45	1.15	3.6	1.45	2.25	2.3
4	1.15	1.65	3.4	3.4	2.25	1.1	1.15	4.5	2.35	2.6	3.9	1	2.3	2.45	4.45	1.25	2.7		0.5	0.85	3.95	4.3	3.65	4.25	2.4	1.6	0.8	3.9	1.85	3.1	4		3	1.85	2.7	3.1	3.55	5.2	0.35	2.1	1.85	3.35	4.9	3.8	2.55	1.4	2.5	1.35
5	0.5	4.15	6.7	3.25	0.2	1.25	3.6	2.7	3.95	0.7	2.95	2.35	1.9	4.25	2.75	1.15	1.1		1.85	5.15	3.05	2.65	3.4	2.2	1.85	0.5	0.85	1.1	1.65	3.75	4.95		0.55	3.1	0.7	2.55	4.2	0.85	1.65	1.55	1.85	4.35	2.2	2.05	2.7	2.85	3.65	0.3
6	1.4	1.25	0.1	1.35	0.25	3.1	1.7	0.9	2.2	4.45	2.35	1.15	1.3	0.7	1.75	2.25	1		3.25	1.45	4.25	3.2	3.45	4.4	0.85	1.15	1.55	2.95	2.9	7.7	2.95		3.35	2.95	1.65	4.4	3.5	5	0.6	0.45	1.1	4.9	0.65	1.65	1.25	1.35	1.4	2.3
7	1	2.75	2.15	1.8	3.45	1	2.8	3.15	4.25	2.85	4.35	1.25	1.4	1.85	5	2.8	0.6		2.8	2.45	2.1	2.75	4.05	1.45	1.55	2.5	1.05	0.15	0.4	4	0.7		2.7	1.9	3	7.25	1.45	1.65	2.4	2.45	0.75	1.75	3.5	1.5	3.05	1	0	0.8
8	0.75	1.15	1	0.25	1	2.6	5.5	3.4	7.85	3.55	1.7	0.85	1.9	0.2	2.8	0.6	3.6		2.25	2.3	1.2	1.5	2.6	2	1.1	1.8	1.3	1.25	0.6	0.85	4		1.8	2.35	1.25	2.15	7.05	0.4	0.1	3	2	2.4	4.1	1.65	3.65	1.05	3.7	1.7
9	0.75	2.25	0.9	2.3	0.15	0	4.15	2.05	7.2	4.6	3.75	0.15	3.35	0.55	2.05	2.1	0.95		1	2.9	6.25	3.85	0.95	1.55	0.8	1.1	1.5	3	0.25	4.7	4.5		2.4	2.2	2.3	1.7	2.95	3.9	3.2	4.3	0.05	1.55	1.7	0.45	8.1	3.15	2.35	1.6
10	0.85	1.7	0	0.25	0.35	1.05	2.55	4.25	6.4	2.9	0.5	0.65	1.55	0.5	4.95	3.2	1.4		1.1	2.65	3	1.6	0.25	0.05	3.5	0.2	2.6	2.95	2.2	2.1	2.5		1.3	7.75	2	1.6	2.45	1.8	1.55	4.7	0.1	0	2.25	0.45	2.4	1.3	1.85	2.2
Vertical counts - 9 weeks
Time (minute)	HOM/WT																		HET/HET														HOM/HET
1	10	2	9	5	0	11	11	5	11	8	2	0	11	4	5	5	12		14	0	9	6	13	3	1	2	8	6	7	12	9		1	7	12	17	11	15	1	6	13	16	8	5	15	6	8	12
2	13	4	15	12	3	14	22	11	15	17	6	0	7	7	7	4	10		15	9	10	13	12	11	6	5	5	9	8	13	10		11	9	8	17	9	7	9	8	12	13	13	11	18	14	7	11
3	6	10	8	6	5	8	19	13	7	12	7	5	10	10	8	13	12		13	6	9	12	9	14	6	5	6	9	8	15	19		9	7	11	11	6	10	2	2	19	6	9	16	10	7	8	8
4	3	10	12	13	3	3	13	17	6	4	5	5	18	9	8	9	15		10	8	14	11	7	10	10	3	3	7	7	10	12		7	6	8	21	6	14	4	8	6	9	12	15	11	6	6	10
5	4	9	11	11	2	5	20	20	5	6	7	4	9	8	6	7	9		9	7	10	9	5	9	15	2	3	4	6	6	9		4	6	12	8	10	8	3	4	7	13	10	9	6	16	10	6
6	2	6	0	12	3	22	9	10	6	13	6	10	14	5	4	7	14		14	8	22	11	20	5	6	10	3	2	6	4	8		12	5	14	10	6	11	2	5	12	17	7	13	8	5	3	11
7	3	13	7	11	2	10	9	16	17	5	7	3	11	15	11	4	6		14	6	16	7	9	6	6	6	1	3	4	7	10		8	3	8	17	9	17	7	5	9	8	9	4	7	4	1	13
8	7	4	4	5	1	12	19	19	17	5	2	4	12	7	11	5	18		19	11	11	6	11	8	5	4	3	7	4	5	9		10	1	3	15	8	11	3	14	14	8	7	5	6	1	10	5
9	4	4	2	6	0	0	20	10	13	6	5	3	7	8	10	11	10		16	10	15	11	8	19	5	1	2	7	13	7	12		4	6	2	11	11	16	13	8	9	15	12	11	10	13	3	7
10	5	7	0	9	3	17	10	16	15	12	3	6	8	5	9	9	17		12	17	15	7	4	11	12	2	7	7	5	2	6		2	9	24	13	6	13	8	10	7	11	10	6	6	4	9	10
Vertical Time - 9 weeks
Time (minute)	HOM/WT																		HET/HET														HOM/HET
1	2	0.8	2.95	1.3	0	2.2	3.5	1.5	2.05	2.55	0.65	0	3.05	1.6	1.55	1.4	3.4		6.35	0	1.95	0.95	3.1	0.85	0.05	0.15	1.4	1.1	1.45	2.2	2.05		0.3	0.8	1.9	5.85	2.8	3.8	0.15	1.4	4.15	5.1	1.55	1.4	4.15	0.6	1.95	2.35
2	3.25	3	4.95	5.85	0.65	4.35	6.8	6.1	3.55	5.5	1.75	0	2.55	1.8	3.7	1.15	3.55		3.35	1.65	2.6	3.55	5.6	3.3	2	1.65	0.9	2.45	2.5	4.7	4.85		3.15	3.55	5.5	9.75	4.95	2.15	1.9	1.5	6.65	4.85	4.2	3.35	5.05	5.05	2.65	7.45
3	0.9	5	4.5	1.5	1.15	3.6	7.35	5.9	1.25	3.65	4.1	1.45	4.4	4.5	2.35	3.25	3.85		5.85	2.45	3.15	4.25	4.8	3.75	1.15	1.95	1.15	1.05	3.2	2.85	6.3		4.05	1.85	4.4	5.7	1.8	4.95	0.95	2.75	5.05	0.85	2.75	5.25	4.35	1.8	2.1	3.15
4	0.45	3.3	3.25	4.4	1.2	1.4	2.65	6.55	1.35	2.35	3.15	1.75	6.3	1.95	2.3	1.8	3.4		2.35	5.65	5.05	3.25	1.75	2.85	1.8	0.8	0.85	1.7	1.65	2.25	5.1		3.65	2	3.2	7.35	2.45	3.8	2	3.5	3.25	2.55	2.75	4.95	3.15	3.35	1.7	4.4
5	2.4	3.5	3	4.3	0.45	3.35	6.3	7.5	1.35	4.45	1.3	1.5	3.9	2.05	1.2	1.45	3.35		3.9	2.35	2.6	3.4	1.6	2.8	2.4	0.45	1.15	1.5	3.4	1.85	2.6		0.75	1.9	2.85	5.6	4.55	2.7	0.95	1.5	2.45	4.05	2.55	3.85	2.65	3.75	3	0.65
6	0.75	2.4	0	2.35	0.65	5.95	5.9	2.25	2.5	2.75	1.55	2.9	5.3	2.6	6.75	1.5	4.2		4.85	1.95	8.85	3.15	9.7	0.95	1.1	1.7	0.95	0.25	1.05	1.05	1.55		2.9	1.15	3	5.25	1.9	5.85	0.35	1.25	3.65	5.75	1.8	3.15	1.7	1.45	0.55	3.05
7	1	5.55	2.9	2.8	1.15	5.3	2.4	4.6	6.1	2.05	3.75	0.55	3.7	7.2	2.9	3.4	3.7		4.05	1.35	3.9	2.25	2.15	3.35	0.9	1.25	0.4	0.85	1.7	0.5	5.25		1.3	2	3.9	10.2	4.75	8.4	5.65	1.4	3.25	1.3	2	0.75	2.55	1.55	0.2	5.15
8	1.75	0.85	0.95	1.55	0.1	2.9	11	6.65	7.45	1.65	0.65	0.75	2.85	2.65	3.15	1.8	6.6		7.15	2.2	4.5	1.55	5.75	2.4	1.75	1.4	1	2.75	0.5	1.25	2.95		3.2	0.25	1.35	7	3.1	3.5	1	4.05	5.1	3.5	1.35	1.85	5.15	0.2	2.9	2.45
9	2.55	1.05	0.95	4.85	0	0	9.7	3.45	2.95	2.05	3.85	1.6	2.65	3.15	4.15	3.15	3.55		5.75	2.25	7.05	4.85	1.95	3.45	1.4	0.9	0.85	1.8	4.35	2.55	2.7		1.5	3.15	0.85	6.6	3.9	6.15	4.45	2.3	3.7	3.8	2.8	4.05	1.9	4.25	0.7	1.05
10	1.4	4.4	0	5.15	0.65	5.35	5.75	5.2	4.45	4.85	2.7	2.85	2.15	1.85	2.5	2.6	4.75		3.35	5.3	4.1	2.2	2.15	2.95	1.85	0.9	1.5	1.8	0.6	0.45	1.95		0.3	1.4	7	6.6	2	8	1.3	2.55	3.35	2.5	2	1.7	2.25	0.75	2.1	4.25
Jump Counts - 17 weeks
Time (minute)	HOM/WT															HET/HET																	HOM/HET
1	7	7	3	7	5	2	1	6	0	0	4	0	6			1	5	2	4	10	2	15	3	4	7	2	3	2		0	1	0	1	4	3	0	4	5	1	1	1	8
2	11	9	3	10	4	14	3	1	0	5	11	4	9			2	8	4	6	14	7	7	5	14	13	4	12	7		3	0	3	5	6	10	2	18	12	4	2	8	19
3	5	7	7	12	4	2	7	23	2	9	4	6	2			1	3	5	2	7	6	0	13	16	23	6	9	18		10	10	3	10	6	5	2	8	18	5	2	3	8
4	12	0	2	10	12	2	14	16	7	4	18	3	17			1	7	0	8	16	1	4	16	8	17	10	14	15		3	1	0	6	7	3	2	9	6	3	8	5	6
5	11	6	12	11	4	7	2	10	3	10	10	1	9			9	6	7	0	13	1	5	13	1	8	5	11	10		3	13	11	2	6	5	4	10	15	7	1	1	12
6	10	0	7	5	11	1	16	14	7	10	2	12	6			6	13	0	7	3	2	0	8	8	11	3	5	15		3	13	6	3	2	8	12	13	14	1	9	2	0
7	10	4	12	9	14	1	6	12	5	6	1	3	6			3	1	1	9	7	2	3	10	11	17	8	9	25		3	5	3	3	1	1	4	10	2	9	9	8	7
8	8	9	8	20	15	7	9	15	3	6	3	0	10			2	0	7	3	5	3	4	3	15	4	1	10	3		4	9	2	9	4	4	3	12	2	4	2	9	4
9	7	4	7	11	3	3	4	8	2	0	6	14	1			2	6	8	3	13	7	0	7	8	17	4	8	18		5	6	16	24	0	5	5	11	7	12	0	6	2
10	15	4	17	16	9	3	2	20	6	1	0	9	11			2	10	4	8	9	0	3	8	8	14	5	13	21		6	22	0	9	1	0	19	14	1	6	9	10	10
Jump Time - 17 weeks
Time (minute)	HOM/WT														HET/HET																HOM/HET
1	0.8	0.5	0.35	0.85	0.8	1.2	0.05	0.9	0	0	0.35	0	0.65			0.05	0.5	0.35	0.45	1.6	0.1	1.4	0.25	0.4	1.8	0.15	0.35	0.2		0	0.05	0	0.1	0.35	0.4	0	1.25	1.6	0.05	0.3	0.2	1.7
2	3	1.2	0.55	2.1	0.65	2.65	0.15	0.15	0	1.05	1.65	0.45	2			0.4	1.4	0.25	0.9	2.15	1.5	1.2	0.85	1.9	3.1	0.55	2.7	1.5		1.1	0	0.15	0.7	2	1	0.3	1.3	2.05	1.05	0.35	1.25	3.2
3	0.7	1.5	0.85	2.6	1.35	0.15	2.15	3.95	0.7	2.8	0.45	1.75	0.45			0.05	0.7	0.4	0.55	1.45	1.6	0	1.2	2.8	3.25	1.4	2.55	2.45		5.55	1.4	0.55	2.25	1.3	0.35	0.1	0.9	2.75	1.85	1	1.6	1.05
4	1.9	0	0.3	2.4	1	1.8	2.4	2.35	0.65	2	1.25	0.5	1.65			0.05	1.45	0	2.45	2.15	0.05	1.9	1.5	1	2.3	2.45	4.45	1.25		0.4	0.05	0	3	1.2	0.6	0.2	1.45	0.85	2.15	1.55	1.5	0.8
5	1.25	0.9	1.1	2.5	0.6	0.85	0.4	1.5	0.35	1.2	0.85	0.05	1.5			0.5	0.55	4	0.85	1.1	0.45	0.7	1.65	0.05	1.9	4.25	2.75	1.15		0.2	1.9	1.55	0.35	1.75	1.15	0.3	2.95	2.05	2.95	0.5	0.1	1.8
6	1.95	0	0.6	1.45	3.65	0.05	1.9	2	2.85	0.95	0.15	1.9	1.05			1.3	1.15	0	0.9	1.3	0.4	0	0.85	2.4	1.3	0.7	1.75	2.25		1.45	1.9	1.15	0.75	0.1	0.55	1.15	2.3	2.45	0.25	1.45	0.3	0
7	2.9	0.3	1.45	3.1	2.65	1.15	3.8	2.25	1.25	2.5	0.65	0.15	3.6			0.5	0.45	2.1	2.55	1.5	0.15	1.15	0.95	1.35	1.4	1.85	5	2.8		0.9	0.75	3.1	0.2	0.5	0.05	1	4.5	1.3	3.3	1.7	2.75	1.45
8	0.65	1.65	0.55	3	5.3	2.05	1.9	3.35	0.75	2	0.7	0	1.9			1	0	1.7	0.85	1.1	0.7	2	0.55	2.6	1.9	0.2	2.8	0.6		0.2	1.35	0.25	2.75	2.05	1.2	0.95	5.2	0.4	0.85	0.4	3.35	0.75
9	3.6	1.35	0.85	3.25	0.25	0.2	0.9	1.15	0.1	0	1.1	3.7	0.05			0.15	0.4	0.85	0.25	2.7	2.15	0	1.75	0.7	3.35	0.55	2.05	2.1		1.35	0.75	1.75	5.8	0	0.7	0.5	2.55	1.25	3.75	0	0.65	0.4
10	4.15	1	1.3	3	2.1	1	0.1	3.8	1.85	0.05	0	2.3	1.8			0.55	1.95	0.3	2.1	2.1	0	0.45	1.35	1.5	1.55	0.5	4.95	3.2		0.65	2.1	0	6.95	0.15	0	2.5	1.85	0.05	1.35	1.65	2	1.7
Vertical Time - 17 weeks
Time (minute)	HOM/WT															HET/HET															HOM/HET
1	3.5	3.3	2.9	1.65	1.75	1.9	0.5	2.15	0.05	0.65	0.65	0	2.65				0.5	2.9	1.25	7.4	2.6	1.7	3.1	0.4	4.85	3.05	1.6	1.55	1.4				2.25	0.2	0	0.95	3.9	1.2	0.4	1.85	3.85	2.7	0.7	0.45	1.7
2	5.5	0.45	2.25	4.9	2.4	1.1	1.3	0.4	0.6	1.9	0.85	1.65	3.4				1.4	5.25	3.9	9.7	1.05	3.85	3.4	4.1	4.75	2.55	1.8	3.7	1.15				2	0.55	2.4	0.8	0.9	2.7	1.55	2.6	2.45	1.3	1.6	2.05	4.2
3	10.6	2.6	6.25	2.65	1.95	4.45	3.7	2.55	1.75	0.8	1.05	1.85	1.45				0	3.05	6.1	12.75	1.95	3.55	2	2.1	6.5	4.4	4.5	2.35	3.25				5.8	5	2.65	10.4	3.45	5.65	0.4	2.15	3.55	0.4	0.3	1.5	5.4
4	4.05	0.95	5.7	2.3	1.45	2.95	2.85	2.75	3.2	1.75	1.5	0.3	6.75				0	4.3	6.6	8.45	5.35	0.75	1.95	4.3	4.4	6.3	1.95	2.3	1.8				1.05	0.55	4.15	4.2	2.6	3.05	6.25	2.95	1.4	0	1.65	1.5	2.5
5	4	2.3	7.1	2.45	2.55	11.9	0.35	1.4	2.15	2.2	0.4	0	4.15				2.95	2.9	4	7.8	1.6	6.95	1.4	2.55	2.7	3.9	2.05	1.2	1.45				2.5	4.45	5.1	0.45	3.35	4.35	3.55	1.65	0.35	0.8	0.95	0	5.4
6	1.65	0	4.35	2.5	1.95	5.55	5.5	1.6	3.45	0.75	0.85	1.6	2.2				1.4	4	6.5	4.75	0.95	3.35	0	3.2	4.3	5.3	2.6	6.75	1.5				3.15	2.65	5.5	3.5	2.35	0.45	1.7	1.9	2.9	0.65	0.65	1.35	0.4
7	12.5	3.15	8.4	1.4	2.25	2.85	3.35	0.4	3.55	0.55	0.05	0.25	1.9				0.35	1.3	2.05	9.35	8.35	1.7	1.45	2.9	7.6	3.7	7.2	2.9	3.4				8	2.7	5.45	1.45	3.9	6	1.05	4.7	1.6	1.45	0.95	1.85	2.85
8	3.05	3.75	3.15	6.85	6.8	9.1	3.2	2.05	4.6	2.2	0.6	0	3.45				1.55	2.8	1.05	7.45	3.1	4.65	0.75	4.3	5.7	2.85	2.65	3.15	1.8				8.35	3.45	6.35	7.45	2.1	3.35	1.35	3.15	2.85	0.45	0.15	1.95	3
9	6.85	1.8	3.55	2.45	3.1	1.55	2.4	0.45	0.6	1.9	0.75	4.35	1.8				1.1	3.9	3.85	6.6	7	3.9	3.3	3.85	6.05	2.65	3.15	4.15	3.15				2	1.7	4.15	4.6	1.65	6	3.75	4.7	3.55	2.15	1.25	1.5	3.25
10	7.35	2.15	9.15	0.5	3.05	5.4	4.85	2.95	2.2	3	0	1.45	4.05				1.25	5.75	1.95	6.9	6.4	0	3.35	3.4	4.5	2.15	1.85	2.5	2.6				4.65	3.3	6.8	4.35	1.45	3.25	3.85	2.6	0	2.35	0.9	1.65	1.85
Vertical Counts - 17 weeks
Time (minute)	HOM/WT														HET/HET																HOM/HET
1	8	6	4	6	10	6	4	3	1	4	3	0	12				3	8	5	18	11	6	10	3	10	11	4	5	5				7	1	0	3	8	5	1	8	7	9	3	2	8
2	13	3	7	11	8	6	3	3	3	6	5	4	9				7	10	6	15	6	6	6	14	13	7	7	7	4				6	1	4	2	3	8	8	6	5	6	6	8	10
3	18	3	9	2	9	9	7	9	2	6	3	6	3				0	12	15	17	7	6	6	7	13	10	10	8	13				10	15	8	21	7	19	2	4	8	2	2	5	9
4	12	2	9	3	4	9	9	13	8	6	8	2	12				0	7	17	11	15	3	6	11	14	18	9	8	9				6	2	6	14	10	9	11	5	7	0	10	6	4
5	11	4	10	10	6	24	1	8	3	10	3	0	8				11	5	8	12	4	9	5	6	5	9	8	6	7				7	15	14	5	7	15	9	4	1	5	2	0	9
6	6	0	10	10	11	13	16	7	7	4	3	4	7				7	8	6	14	4	5	0	7	14	14	5	4	7				6	10	16	13	6	3	7	7	6	1	5	2	1
7	23	4	13	3	7	11	6	5	5	3	1	1	6				2	4	8	22	10	2	4	7	14	11	15	11	4				9	18	15	4	8	17	5	17	5	5	1	6	9
8	8	7	5	10	10	20	11	10	10	3	5	0	6				5	9	5	9	8	9	2	8	15	12	7	11	5				16	7	17	16	5	11	7	13	4	3	1	9	7
9	12	6	3	5	9	3	8	4	5	6	5	10	9				5	11	9	21	14	5	4	9	14	7	8	10	11				5	4	6	11	3	6	19	6	4	10	1	8	3
10	17	4	14	3	7	11	11	9	8	11	0	4	8				5	6	6	17	14	0	8	7	8	8	5	9	9				12	10	10	10	5	9	18	11	0	6	3	3	5
Jump Counts - 24 weeks
Time (minute)	HOM/WT																HET/HET																	HOM/HET
1	1	11	0	5	0	0	0	1	0	2	0	15	4	0	10		4	2	0	0	9	7	3	1	4	3	0	0	0	10	5	3		4	1	0	0	2	2	7	0	3	0	2	0	5
2	3	5	9	0	3	1	11	5	0	2	5	12	7	0	8		14	6	1	2	5	4	8	10	10	2	6	8	5	3	4	1		2	16	0	0	0	3	13	1	4	6	9	0	8
3	14	10	6	0	2	0	4	8	7	2	3	15	1	1	1		15	1	0	0	5	12	12	2	3	3	0	2	8	8	7	2		5	8	0	4	4	8	13	2	10	3	5	3	11
4	4	5	13	5	2	0	8	0	7	0	6	5	9	0	0		7	1	6	1	2	2	4	1	0	2	3	0	1	8	7	7		3	10	1	5	1	10	3	3	18	9	6	0	7
5	9	9	19	6	1	0	6	2	18	0	4	16	10	3	2		9	0	1	2	6	6	3	4	8	3	4	3	2	7	5	3		0	6	0	10	5	12	13	6	17	8	11	5	4
6	2	10	1	3	0	5	5	0	12	10	5	11	4	1	12		4	0	0	3	10	5	7	4	5	2	0	1	1	7	0	6		14	12	1	1	0	8	3	1	4	7	11	4	5
7	7	6	14	0	5	0	5	0	10	0	5	0	0	1	10		14	0	1	1	6	6	3	11	0	11	6	1	3	0	4	12		11	6	0	2	0	6	2	0	0	12	4	14	5
8	4	8	3	1	4	2	1	1	13	0	1	7	2	2	7		6	1	0	0	7	4	10	0	1	6	2	3	2	1	0	6		1	0	0	2	0	9	9	0	2	12	7	0	5
9	1	6	2	17	1	3	2	3	9	2	0	11	5	0	9		21	1	0	2	11	3	0	3	1	11	5	2	0	4	0	6		0	9	4	3	8	10	9	2	8	14	7	4	11
10	4	5	10	8	2	0	0	0	4	0	5	8	0	5	3		6	5	0	2	10	3	6	9	4	11	0	3	3	9	8	4		4	14	5	8	10	1	13	2	2	1	2	4	9
Jump Time - 24 weeks
Time (minute)	HOM/WT																	HET/HET																	HOM/HET
1	0.1	1.3	0	1.3	0	0	0	0.25	0	0.2	0	2.55	0.3	0	1.35		0.6	0.1	0	0	1.6	1.25	1.1	0.1	0.85	0.65	0	0	0	1.45	0.65	0.25		0.85	0.35	0	0	0.35	0.9	1.1	0	0.3	0	0.1	0	0.6
2	0.45	1.4	1.65	0	0.4	0.05	1.35	1	0	0.15	0.55	1.95	1.05	0	1.7		1.85	1.05	0.1	0.25	1.65	0.9	0.45	0.95	2.95	0.1	1.4	1.7	0.75	0.8	0.9	0.05		0.1	2.3	0	0	0	0.65	1.25	0.2	0.5	1.35	1.3	0	1.95
3	3.6	3.85	2.35	0	0.15	0	0.45	1.25	2.4	0.5	0.4	1.25	0.2	0.05	0.1		2.55	0.7	0	0	0.85	2.75	1.6	0.15	0.25	0.45	0	0.25	1.85	2.8	1.8	0.1		0.9	0.45	0	0.6	1.2	1.35	1.85	0.5	2.2	0.65	1.55	0.8	3.85
4	0.55	0.3	2.5	0.55	0.5	0	0.85	0	1.05	0	1.05	0.5	0.45	0	0		2.55	0.4	1.25	0.3	0.5	1.2	0.45	0.05	0	0.7	1.4	0	0.45	1.8	1.75	0.75		1	1.35	0.45	0.65	0.2	1.55	0.35	0.4	4.45	1.6	1.35	0	1.75
5	1.5	1.55	2.1	1.25	0.4	0	2.3	0.45	2.55	0	0.5	2.9	1.65	0.2	0.1		2.3	0	0.45	0.2	0.7	3	0.25	0.6	0.6	0.7	1.05	0.3	0.85	1.8	0.5	0.45		0	0.7	0	1.55	2.15	2.15	1.15	1.2	3.3	2.7	1.25	1.1	0.5
6	0.4	0.85	0.05	0.8	0	0.9	0.25	0	4.3	3.35	1.2	3.15	1.1	0.05	2.55		0.2	0	0	0.35	1.8	0.65	0.95	0.65	1.6	1	0	0.2	0.4	2.4	0	0.95		1.45	1.4	0.15	0.05	0	0.95	0.6	0.2	0.75	1.75	2	1.15	1.85
7	0.95	1.2	2.25	0	0.5	0	1.4	0	1.8	0	1.1	0	0	0.05	2.05		4.6	0	0.2	0.2	0.3	2	0.2	2.35	0	0.85	1.45	0.05	0.55	0	1.8	2.05		1.4	0.8	0	0.5	0	0.95	0.25	0	0	3.65	0.95	3	1.3
8	1.75	1	0.2	0.05	0.55	0.35	0.85	1.35	1.35	0	0.05	3.45	0.4	0.35	1.95		0.8	0.6	0	0	0.85	1.25	1.8	0	0.1	1.3	0.35	0.15	2.35	0.35	0	0.75		0.05	0	0	0.8	0	0.75	2.3	0	0.3	2	1.35	0	0.85
9	0.1	1.25	0.2	3.65	0.3	2.65	1.2	0.75	1.7	0.5	0	2.15	1.25	0	3		3.2	0.05	0	0.2	0.95	2.3	0	0.8	0.65	0.95	1.65	0.1	0	0.5	0	1.1		0	1.5	0.65	0.75	1.8	2	1.7	0.2	1.25	1.85	1.45	0.45	2.1
10	0.25	0.35	2	3.05	0.55	0	0	0	1.6	0	0.95	0.7	0	1.5	1.85		0.55	1.1	0	0.1	2.45	1.25	0.9	2	0.7	0.8	0	0.15	2.15	2.3	3.35	0.55		0.55	2.6	1.25	1.05	1.95	0.4	3	1	0.1	0.05	0.3	0.2	2.75
Vertical Time - 24 weeks
Time (minute)	HOM/WT																HET/HET																			HOM/HET
1	0.95	3.5	0.6	3.2	0.9	1.2	1.4	2.5	0.7	1.65	1.2	4.65	0.85	0.15	2.8		1.25	0	0	0	3.7	2.9	1.1	1.3	3.85	1.8	1.9	2.7	0.95	1.05	2.2	0.35		0.5	0.2	0.05	0	0.45	2.45	3.45	0.3	1.6	0.2	1.15	0	1.3
2	0.25	2.65	3.35	1.5	0.75	1.95	1.1	2.45	1.05	2.45	2.05	3.05	1.05	0.15	2.7		3.9	2.5	1	3.6	0.65	3.25	4.2	5.15	6.8	0.5	3.65	3.45	1.95	0.9	2.75	0		1.15	5.55	0	0	0.65	1.2	3.2	0.75	1.7	2.25	3.5	0	3.65
3	6.4	1.5	7.5	0	1.15	0	0.55	2.05	1.4	1.7	2.55	1.7	0	0	5.5		2.95	2.2	0.4	0.5	1.05	6.55	1.05	3.45	3.85	3.3	0	2.45	1.95	3.1	2.8	1.5		5.3	2.2	0	2.1	2.2	2.65	6.05	1.15	2	3.6	0.4	0.5	6.05
4	4.45	0.9	2.85	3.1	0.5	0	1.6	0	4.5	0	3.05	0.95	0.15	0	10.8		3.6	0.3	2.15	0.7	0.3	3.45	2.05	2.55	0.5	5	4	1.1	0.3	2.25	2.6	4.35		5.75	3.25	2.05	1.3	0.6	4.15	2.65	2.15	3.2	1.7	1.5	0	3.7
5	3.7	4.15	7.2	3.8	0.4	0	0.2	3.7	7.1	0	1.65	2.45	1.5	0.95	2.5		5.3	1.45	1.2	1.35	1.3	1.95	1.05	2.15	3.6	5.45	0.75	6.15	2.05	5.1	1.45	1.2		0	4.7	1.8	2.8	3.15	1.8	2.55	1.9	1.5	3.7	1.85	1.65	6.45
6	1.9	6.75	6.35	2.85	0	3.05	3.2	2.35	3.4	2.7	2.5	2.8	0.4	0	5.2		1.6	3.45	0	0.7	3.45	2.25	1.35	5.6	2.55	1.75	0	3.25	0.25	1.05	0	2.6		2.95	1.95	1.35	1.65	1	1	2.1	0.3	0.4	2.5	1.6	2.25	8.9
7	3.3	3	6.95	2.9	1.1	0	0.8	1	6.85	0	1.9	2.9	0	0	3.1		7.8	0	1.6	0.75	0.8	2.75	2.3	4.9	3.9	5.7	4.1	5.4	1.5	6.85	0.8	2.55		3.4	1.45	0	2.5	0.35	2.5	2	0	0	5.65	1.9	3.3	5.4
8	6.35	3.25	0.7	2.2	3.7	1.85	0.25	0.35	2.55	0	4.05	2.45	0.8	0.3	3.4		3.3	2.85	0	0	1.15	1.5	2.35	0.55	4.3	2.25	5.85	6.2	1.45	0.45	0	2.7		1.55	0.2	0	3.45	2.15	2.05	6.95	0	1.45	2.7	2.9	0.6	3.25
9	2.65	9.45	10.05	3.45	0.25	0.4	0.95	3.1	1.95	1	0.5	7	2.1	0	7.6		5.15	2.05	0	0.4	4.5	1.7	4.8	8.15	3.15	14.4	2.2	7.7	0	0.95	0	3.6		0.4	1.15	0.85	2.85	7.4	4.35	2.3	1	1.15	2.85	1.75	3.05	8.3
10	2.05	6.4	6.45	4.75	1.4	0	1.05	0	7.65	0	1.95	4.6	0	1.75	4.5		2.4	2.25	0	1.7	4.3	0.15	2.9	6.05	7.75	13.4	1.15	6.45	1	1	3.05	0.85		7.15	5.1	3.65	8.15	1.3	0.85	10.8	1.1	1.6	0.65	0.05	0.6	3.5
Vertical Counts - 24 weeks
Time (minute)	HOM/WT																HET/HET																	HOM/HET
1	3	11	2	6	3	2	6	7	1	5	3	18	5	2	8		3	0	0	0	10	13	6	6	10	6	6	7	3	5	3	2		9	1	1	0	4	12	18	3	7	1	4	0	7
2	1	6	5	3	2	6	4	6	3	5	5	13	4	1	5		10	6	3	6	4	4	10	10	17	2	7	13	7	5	7	0		3	20	0	0	1	6	8	3	5	7	7	0	10
3	8	8	14	0	1	0	5	3	5	2	8	8	0	0	8		7	4	1	1	3	10	6	6	10	10	0	8	7	6	3	3		8	7	0	4	4	9	11	5	4	2	2	3	7
4	13	3	5	4	2	0	5	0	7	0	8	3	2	0	13		11	2	7	2	3	9	3	6	4	8	5	2	1	7	6	4		10	8	1	2	3	17	8	5	8	8	3	0	8
5	9	9	14	3	2	0	1	3	13	0	9	7	4	2	4		7	3	6	4	4	10	3	2	7	15	1	10	4	22	4	2		0	13	2	4	3	11	6	3	5	11	7	3	7
6	6	15	6	4	0	6	7	1	8	8	6	13	1	0	12		3	9	0	2	5	2	8	8	11	2	0	11	2	3	0	9		8	4	2	5	3	2	5	1	2	6	3	2	9
7	7	9	11	4	2	0	2	3	15	0	9	14	0	0	6		17	0	2	2	4	11	5	9	4	10	5	9	3	10	4	10		9	6	0	4	2	9	7	0	0	10	4	6	16
8	7	11	3	6	8	3	1	1	7	0	13	7	2	2	7		6	7	0	0	4	5	8	2	9	6	10	14	4	1	0	5		6	1	0	8	2	10	13	0	3	9	5	1	4
9	5	14	13	10	1	1	4	7	10	2	2	15	4	0	16		23	7	0	1	7	4	13	5	7	18	5	10	0	5	0	8		4	3	1	10	11	16	7	3	5	5	3	3	16
10	6	13	11	12	3	0	6	0	23	0	6	16	0	4	8		4	4	0	5	10	2	8	9	10	18	1	10	4	3	5	3		11	20	6	20	3	6	15	4	2	3	1	4	6
Jump Counts - 32 weeks
Time (minute)	HOM/WT																HET/HET																			HOM/HET
1	0	0	0	1	0	1	3	2	6	7	6	1	1	0	0		6	1	5	15	3	6	1	10	2	10	2	8	7	0	1	0	5		0	0	1	1	1	0	0	0	5	0	6	0	8
2	0	0	2	2	0	2	0	18	10	8	0	1	8	0	7		0	1	12	16	0	11	2	1	4	0	5	5	4	1	5	5	3		4	7	1	3	3	2	0	5	4	2	6	0	8
3	2	8	0	5	0	3	2	5	14	6	3	3	2	0	0		3	8	16	23	3	6	17	14	4	5	13	4	9	2	9	1	3		6	4	3	13	6	5	0	2	3	2	6	0	6
4	6	15	5	2	7	6	2	13	5	7	3	15	0	0	2		1	0	14	13	10	7	13	17	2	5	16	5	5	3	2	4	13		2	2	0	9	4	6	4	7	3	3	14	4	9
5	5	2	4	0	1	11	6	8	8	1	3	4	0	9	2		0	1	13	13	3	4	15	13	2	3	12	1	2	0	1	4	7		9	2	3	18	2	2	1	7	2	8	20	4	6
6	13	4	4	2	7	2	5	6	10	2	2	5	13	5	13		8	5	11	13	6	7	6	11	7	5	20	2	3	4	0	0	12		6	3	2	7	5	0	2	1	3	1	15	5	12
7	4	15	6	0	8	1	2	9	10	2	1	5	12	2	6		2	2	16	10	4	14	13	21	2	3	14	2	3	1	4	0	9		3	0	4	6	2	1	0	0	2	6	4	6	15
8	0	0	0	0	6	3	1	8	3	4	0	1	3	3	3		0	0	17	22	0	2	7	5	5	0	7	4	10	0	3	7	12		11	4	2	2	4	3	0	5	1	2	3	5	3
9	8	2	0	0	6	3	2	7	11	1	0	4	1	0	9		2	0	7	11	0	2	4	17	1	2	8	0	6	0	2	1	19		8	2	5	11	13	0	0	2	2	2	9	4	20
10	7	1	1	4	2	4	0	12	1	13	1	5	4	1	4		5	0	24	18	1	2	8	15	6	4	8	8	7	4	4	0	10		18	10	2	9	1	0	0	5	0	3	11	3	4
Jump Time - 32 weeks
Time (minute)	HOM/WT																HET/HET																			HOM/HET
1	0	0	0	0.05	0	1	0.3	0.35	0.55	1.65	1.35	0.05	0.2	0	0		0.8	0.05	1.15	2.35	0.45	1.8	0.05	2	0.15	1.4	0.55	1.6	0.9	0	0.1	0	0.5		0	0.25	0.2	0.05	0	0	0	0.7	0	0.5	0	1.3
2	0	0	0.7	0.35	0	1.85	0	2.05	1.65	1.4	0	0.05	1.4	0	1.05		0	0.1	1.85	2.25	0	1.85	0.55	0.1	0.45	0	0.25	0.85	0.6	0.05	2.7	0.95	0.85		1.15	0.2	1.15	0.6	0.3	0	0.6	0.8	0.15	0.4	0	1.85
3	0.65	1	0	1.2	0	0.3	0.25	0.75	3.35	4.7	0.9	0.35	0.25	0	0		0.25	0.7	3.7	3.7	0.15	3.2	1.85	2.9	0.65	0.75	1.7	0.75	1.2	0.45	1.6	0.55	0.2		0.3	0.45	0.95	0.6	1.1	0	0.1	0.3	0.65	0.5	0	1.5
4	1.9	1.95	0.5	0.45	1	0.6	0.3	1.65	1.05	1.35	0.65	2.6	0	0	0.1		0.05	0	1.95	2.6	1.15	4	3.7	2.4	0.8	0.4	2.2	0.95	1.1	1.25	0.1	0.95	1.95		0.45	0	2.6	0.35	1.1	0.75	1.45	0.4	0.95	1	1.1	0.85
5	1.1	0.25	0.75	0	0.85	2.2	1.4	0.7	1.7	0.15	1.45	0.75	0	1.6	1.1		0	0.6	1.45	1.55	0.45	0.85	2.7	3.25	1.15	0.4	1.45	1.05	0.1	0	0.55	1.55	1.15		0.25	0.4	2.55	0.1	0.3	1	1.05	0.55	1.5	2.25	0.25	1.55
6	3.05	1.15	0.85	0.35	1.95	0.55	0.45	0.4	1.75	3.2	0.35	0.65	1.85	0.9	1.25		1.8	1.1	1.15	1.5	0.65	2.95	1.05	1.4	0.95	3.25	2.7	0.5	0.35	0.3	0	0	1.75		0.15	0.3	1.3	0.4	0	0.1	0.05	1.1	0.25	1.5	0.55	1.15
7	0.55	2.65	0.65	0	1.9	0.4	1.25	0.5	0.95	0.7	0.05	0.85	0.65	0.15	1.05		0.15	0.25	1.5	2.1	0.85	3.05	2.4	3.55	0.25	0.2	2.65	0.55	0.15	0.05	2.25	0	0.85		0	0.65	0.45	0.1	0.65	0	0	0.55	1.45	0.75	0.35	4.35
8	0	0	0	0	1.3	0.85	0.45	2.95	1.2	0.6	0	0.05	0.35	0.2	0.45		0	0	2.1	4.75	0	0.2	0.45	0.35	0.6	0	1.55	0.3	2	0	0.15	2.25	1.2		0.4	0.95	0.5	1.45	0.9	0	2.05	0.15	0.55	0.2	1.15	0.25
9	1.45	0.6	0	0	1.65	0.55	0.2	1.15	1.3	0.05	0	1.5	0.05	0	2.65		0.5	0	0.55	2.35	0	0.3	0.45	1.6	0.05	0.3	1.35	0	0.65	0	0.15	0.05	4.55		0.3	1.25	2.5	5.3	0	0	2.55	1	0.9	1.45	0.3	3.75
10	0.95	0.3	0.05	0.2	0.15	1.15	0	2.2	0.3	1.3	0.05	0.3	0.65	0.85	1.75		0.65	0	4.3	3.05	0.05	1.2	0.8	3.15	0.95	0.3	0.45	1.35	0.8	0.4	0.7	0	1.4		1.35	0.35	1.3	1.45	0	0	1.6	0	0.25	0.9	0.45	1.45
Vertical Time - 32 weeks
Time (minute)	HOM/WT																HET/HET																				HOM/HET
1	1.05	2.6	0.5	0.45	0.15	0.75	1.9	2.45	1.7	6.7	3.05	3.05	0.4	0	0.25		2.4	2.9	3.1	3.6	0.75	1.9	0.1	2.35	0.25	5.35	3.05	4.75	6.45	0.25	0.6	0.45	0.05		1.45	1.05	0.95	3.4	0.25	1	0.6	0	1.8	1	2.5	0.75	1.2
2	4.15	0.15	2.4	0.3	0.75	0.6	1.6	5.6	3.8	8.7	3.65	3.65	2.05	0	4.6		0	2.15	2	2.8	0.65	1.65	0.65	0.05	1.7	4.3	2.25	7.7	3.9	0.6	4.2	1.95	0.75		2.3	3.2	1.4	3.15	1.1	0.8	0.55	0.85	0.4	0.8	2.4	0	1.75
3	2.75	1.55	0	1.2	0	1.5	0.75	2.05	4.45	11.15	1.95	1.95	0	0	2.15		1.7	2	4.35	2.95	0	1.45	2.4	3.05	2.9	10.8	5.9	7.35	4.2	1.8	1.8	0.65	2.9		5.15	0	1.65	8	1	2.25	1.1	0	0.9	1.25	3.5	0	3.4
4	2.4	3.1	2.5	0.55	3.15	1.3	1.8	5.75	8.2	4.5	1	1	0	0	3.35		0.6	0.85	3.45	6	2.7	1.1	2.85	1.7	1.65	18.65	7.05	6.4	3.6	0.65	0.3	0.65	1.8		5.5	2.4	0.55	3.4	1.25	0.9	0.9	1.4	1.75	2.85	2.05	1.4	3.8
5	8.65	0.15	2.4	1.9	0.15	4.85	1.4	5.7	2.15	1.75	2.1	2.1	0	1.65	3.55		0	0.45	4.7	5.7	4.8	8.9	1.8	6.5	4.05	12.05	3.45	2.05	2	0.75	1.45	0.65	3.6		12.25	0.55	2.7	9.35	1.9	0	0.4	2.75	0.55	3.7	4.3	1.45	4
6	8.2	0.85	0.8	0.8	3.05	0.45	1.6	2.15	2.4	4.2	3.3	3.3	2.8	1.1	2.6		2.8	2.55	3.25	5.2	0.55	2.25	1.85	1.9	5	6.75	9.25	1.7	2.1	0.4	1.6	0	2		10.05	1.25	1.15	9.3	0.95	0	0.2	0.6	1.65	2.75	3.2	2.4	1.45
7	17.1	3.6	1.55	0	3.1	2.55	0.25	2.7	4.95	3.85	1.35	1.35	0.65	0	7.35		0.3	5.1	6.45	1.8	1.8	7.85	0.1	6.65	7.2	8.15	5.7	2.45	3.05	1.4	1.3	0	2.2		6.15	0	3.35	5.25	0.1	0.7	0.5	1.55	3.45	2.6	3.9	3.2	8.1
8	5.75	0.1	1.6	0.5	2.9	1.2	0.15	4.75	7.45	15.7	0.15	0.15	1.25	0	1.3		0.7	1.2	2.85	4.4	0.75	2.8	7.9	1.75	8.25	4.35	11.05	0.7	5.2	0	1.25	1.4	1.1		6.95	0.95	1.7	4	2.3	0.3	0	1.45	1.55	2.9	2.45	3.6	1.8
9	5.2	1.45	0.1	0.4	2.9	1.6	0.75	2.65	5.4	3.85	0.25	0.25	0.15	0	5.25		1.85	1.05	4.95	3.3	0.85	1.55	9.1	3.3	6	3.7	4	0.95	5.6	0	0	0	3.8		5.3	1.1	3.9	6.05	2.25	0	0	2.35	0.45	4.3	1.45	5.15	8.85
10	3.05	0.85	0	0.35	0.35	1.85	0.9	14.1	2.25	12.5	0.95	0.95	0.55	0.4	2		2.25	0.8	4.3	3.85	0.75	1.25	2	6.55	3.1	2.95	7.6	3.35	5.9	2	0.25	0	2.95		6.5	3.7	2	5.7	2.85	0.55	0	0.65	0.75	5.7	0.7	4.1	4.95
Vertical Counts - 32 weeks
Time (minute)	HOM/WT																HET/HET																				HOM/HET
1	2	7	1	1	1	1	6	9	7	13	9	2	2	0	1		11	8	9	13	1	4	2	8	3	15	7	11	20	2	3	2	1		7	2	3	8	1	4	1	0	8	4	9	4	4
2	6	2	4	2	2	2	4	11	7	13	6	3	13	0	4		5	6	8	11	1	6	2	1	4	11	6	16	9	2	7	5	1		6	11	6	10	3	2	1	3	1	2	5	0	4
3	8	6	0	4	0	2	1	8	12	15	7	1	0	0	6		2	5	12	9	0	4	7	6	5	22	19	12	12	2	5	2	3		8	0	2	15	3	8	2	0	3	6	9	0	11
4	4	13	8	2	7	2	5	17	17	6	4	8	0	0	5		3	4	11	18	4	4	7	3	5	23	15	9	6	2	2	1	5		11	4	1	13	3	4	3	3	3	3	7	3	7
5	9	2	7	4	1	5	4	16	5	2	8	2	0	4	8		2	2	19	20	11	7	6	13	10	14	10	4	3	2	14	2	7		14	3	3	22	5	0	1	6	2	10	13	3	8
6	12	3	2	2	8	1	2	3	9	13	8	4	8	3	8		0	5	6	21	2	5	6	4	12	15	18	3	6	1	14	0	7		20	5	3	24	2	0	2	2	5	7	14	4	7
7	8	9	3	0	4	3	2	6	11	7	5	2	4	0	17		0	7	21	9	7	14	2	9	10	13	10	10	6	2	5	0	7		8	0	6	19	1	2	3	7	2	7	11	7	21
8	15	1	6	1	4	2	2	9	12	13	1	5	3	0	5		0	2	10	10	3	9	15	4	27	10	27	2	14	0	6	4	5		21	6	5	8	6	1	0	4	2	9	9	9	3
9	7	3	1	1	6	2	2	7	11	5	1	4	2	0	11		5	3	15	12	5	5	18	7	7	13	9	3	14	0	0	0	13		7	5	9	13	6	0	0	6	5	12	8	12	12
10	5	2	0	1	2	2	2	26	4	13	4	1	3	3	6		2	1	19	16	4	2	10	14	10	4	20	4	12	8	1	0	13		10	12	8	20	8	1	0	4	1	15	7	8	12
Jump Counts - 40 weeks
Time (minute)	HOM/WT													HET/HET																		HOM/WT
1	0	4	2	15	2	3	0	0	0	5	0	2		3	3	3	10	6	12	5	16	4	13	4	3	4	0	0	2	0		1	0	0	1	2	4	17	0	2	0	0	2	1
2	0	3	0	9	9	2	7	0	0	7	0	4		1	8	4	9	2	3	1	16	1	12	5	0	4	1	4	0	2		5	1	1	8	1	2	8	0	1	0	5	0	0
3	3	0	12	6	13	5	4	0	3	3	4	3		0	8	9	3	0	10	5	16	6	8	9	5	5	1	4	8	2		6	0	0	7	4	5	4	1	7	0	4	0	14
4	6	0	11	9	9	1	0	1	8	5	2	4		6	7	11	7	1	1	2	11	7	8	3	8	1	1	5	5	3		6	0	1	5	4	12	9	4	13	1	2	0	3
5	0	7	6	6	19	2	2	1	1	11	1	11		0	3	8	14	2	7	4	4	2	3	6	0	5	0	5	1	2		5	11	6	10	0	10	7	3	1	3	3	1	8
6	4	1	8	11	7	1	6	13	7	0	4	3		6	0	11	13	0	0	7	17	4	2	3	3	1	1	7	7	11		6	3	0	2	2	3	3	5	0	1	1	2	2
7	8	3	14	8	3	10	13	2	2	0	0	2		3	5	5	6	2	4	5	10	2	8	2	2	2	1	6	3	19		1	9	1	16	4	4	5	0	0	0	5	0	8
8	4	2	0	2	2	1	10	3	2	4	1	7		3	0	6	11	3	4	5	8	2	10	3	5	4	0	0	0	11		12	2	7	11	4	15	3	4	1	0	1	0	15
9	0	0	2	7	12	5	0	4	6	4	1	1		2	0	6	1	0	4	1	6	14	7	14	0	12	2	2	0	5		11	2	5	3	6	18	4	0	8	0	6	4	4
10	0	2	1	2	6	12	0	5	0	6	5	5		1	3	10	4	0	0	5	5	4	0	4	0	2	2	5	0	4		1	4	7	7	2	10	1	1	0	0	1	2	7
Jump Time - 40 weeks
Time (minute)	HOM/WT													HET/HET																		HOM/WT
1	0	0.5	0.35	2.5	0.15	1	0	0	0	1.1	0	0.1		0.25	0.2	0.15	1.35	0.3	2.2	0.45	3.15	0.75	1.3	1.15	0.25	0.3	0	0	0.1	0		HOM/WT	0	0	0.25	0.2	0.8	2.3	0	0.1	0	0	0.55	0.15
2	0	0.25	0	1.45	0.95	0.1	2.35	0	0	1.25	0	0.35		0.3	1.65	0.6	1.7	0.4	0.25	0.5	2.1	0.05	1	1.35	0	0.3	0.9	0.7	0	0.2		0.45	0.05	0.15	2.4	1	0.6	0.9	0	0.2	0	0.6	0	0
3	1.15	0	2.25	0.7	1.8	2.25	0.65	0	0.65	0.65	0.65	0.4		0	0.95	2.65	0.95	0	1.4	0.25	1.45	1.45	0.6	2.15	1.1	0.5	0.6	2.55	0.8	0.1		1.65	0	0	2.3	0.95	1	0.25	0.05	1.7	0	0.25	0	1.95
4	0.6	0	4.1	1.75	1.35	0.2	0	0.35	1.5	0.6	0.65	1.1		1.5	1.35	2.7	1	0.05	0.05	0.25	1.55	0.7	0.5	0.45	1.8	0.1	0.05	2.2	1.1	0.6		0.65	0	0.4	1.95	0.6	1.9	1.95	1	2.55	0.45	0.4	0	0.15
5	0	1.9	0.4	1.2	4.4	0.75	0.1	0.35	0.35	4.25	0.4	1.7		0	0.25	1.6	2.9	0.1	3.2	0.4	0.2	1.05	0.2	0.5	0	0.45	0	2.9	0.65	0.75		0.7	1.05	0.55	2.9	0	0.65	1.2	0.45	0.05	1	1.85	0.05	1.8
6	0.6	0.25	1.7	4.05	0.55	0.05	1.35	4.8	2.35	0	0.75	0.7		0.9	0	1.5	2.05	0	0	1.65	2.35	0.35	0.15	0.45	1.45	0.05	0.7	1.45	1.3	1.8		1.05	0.5	0	0.5	0.1	0.6	0.15	0.85	0	0.05	0.5	1.4	0.1
7	2.5	0.6	2.95	0.95	0.6	1.2	1.55	0.15	1.45	0	0	0.15		0.2	0.75	0.55	0.5	0.35	1.6	0.4	3.3	0.5	1.4	0.15	0.2	0.2	1.15	0.5	0.45	2.5		0.4	1.2	0.15	1.85	0.35	0.3	1.25	0	0	0	0.35	0	2.05
8	0.3	0.65	0	0.2	0.1	0.05	1.05	0.55	0.1	1.3	0.05	0.95		0.25	0	1.35	0.95	0.25	1.3	0.75	1.85	0.25	2.05	0.25	0.45	0.7	0	0	0	0.75		4.1	0.15	1.15	0.6	1.05	1.9	0.15	1.3	0.55	0	0.05	0	2.5
9	0	0	0.15	0.8	1.75	1.25	0	1.05	2.2	1.3	0.35	0.1		2.75	0	1.45	0.05	0	1.05	0.05	0.35	1.75	0.85	1.55	0	1.75	0.4	0.1	0	0.4		2.15	0.8	1.8	0.2	1.3	2.25	1.45	0	1.25	0	1.4	0.85	0.7
10	0	0.1	0.35	0.15	0.65	1.55	0	1.05	0	1.4	0.3	0.95		0.2	0.25	0.9	0.45	0	0	1	0.5	0.75	0	0.6	0	0.1	3.15	2.5	0	0.25		0.05	0.3	0.9	1.5	0.1	1.1	0.15	0.05	0	0	0.05	0.4	0.5
Vertical Time - 40 weeks
Time (minute)	HOM/WT													HET/HET																		HOM/WT
1	0.8	0.8	2.25	6.9	3.6	6.45	0.55	0.95	0.3	2.3	1.15	1.1		1.6	0.75	1.3	1.95	1.15	4.75	2.35	2.8	2.05	9.4	8.35	6.5	3.7	0.6	2.7	0	0.7		1.4	0.05	0.4	0.85	3.35	1.05	4.15	0.75	1.85	0	0.6	1.4	6.15
2	0.7	0.8	2.5	2.4	4.1	1.25	2.6	0	0	0.55	1.55	1.5		2.8	3.35	1.3	2.55	0.8	0.6	0.8	2.7	0.6	7.2	4.45	0	8.75	0.9	1.5	0	2.05		5.8	1.05	2.25	4.05	1.4	2.9	3.9	0.9	1.8	0	3.1	0	3.1
3	2.15	0	6	5	2.65	11.25	3.45	0	0.7	0.6	1.65	0.75		0	2.05	1.9	0.85	0	1.85	1.45	5.15	4.35	7.05	3.7	3.75	1.85	4.1	1.7	2.95	2.35		7.1	1	0.95	6.15	0.85	3.9	3.95	1.4	0.9	1.45	2.1	1.35	5.3
4	1.2	0.15	4.9	3	3.1	8.85	0.55	0.65	3.95	3.55	1.5	0.85		2.6	2.1	4	1.85	1.25	0.95	1.45	2.35	4.25	4.75	3.85	6.35	2.9	2	2.45	1.7	2.15		7.9	0	1.05	7.9	4.9	3.45	2.3	1.55	3	0.05	1.9	0.05	0.9
5	0	3.05	8.05	3.9	5.55	4.4	0.7	0.75	1.1	1.9	0.95	3.45		1.1	0.7	2.7	2.25	0.6	1.4	1.4	1.5	0.65	5.65	8.55	1.45	6.4	0	5.45	0	1.7		4.75	1.9	3.35	10.55	0	2.45	2.1	0.85	0	1.1	0.1	0	7.15
6	0.45	0.6	3.7	5.55	1.05	2	1.15	4.75	3	0.1	3.6	1.1		2	0.55	4.85	3.1	0	0	1.85	5.6	2.7	3	7.05	1.95	3.3	0.9	5.45	1.35	6.2		3.05	0.75	0.35	1.65	0.95	5.6	7.25	1.35	0.1	0	0.05	0.4	3.5
7	2.15	1.15	5.15	5.85	1.35	10.45	2.2	0.75	1.2	0	0.1	0.5		2.35	1.05	3.6	1.85	0.8	0.8	0.55	2.7	2.75	4.65	4.85	2.05	4.45	0.35	3.75	0.25	6.05		5.2	2.95	1.75	4.5	4.2	2.95	3.05	1.05	0	0	0.85	0	4.8
8	0.95	1.15	0.2	9.45	1.4	4.95	3	4.9	2.95	1.3	0.4	1.2		1.5	0.7	3.15	3.9	3.6	2.8	1.15	5.05	2.5	10.85	10.6	1.65	2.85	1.15	2.4	0	1.35		7.45	0.85	7.2	8.5	5.35	4.35	3.4	1.3	0.25	0	1.05	0	4.4
9	0	0.3	2.1	3.8	6.1	15.7	0	5.35	2.85	2.35	2.3	1.2		1.7	1.45	6.65	0.95	0	2.6	0	0.9	4.6	13.9	9.45	2.7	7.55	2.7	7.5	0	0.8		10.8	0.9	7.7	4.1	5.95	10.3	5.85	0	3.95	0.75	1.55	2.5	4.7
10	0	0	0.5	7.1	1.3	16.1	0.5	4.25	0	4.1	2.45	3.35		0.75	0.95	5.95	0.3	0	0	0.4	0.7	4.45	5.85	3.85	0.95	7.25	2.15	1.1	0	0.3		1.55	3.3	6.35	6.95	2.95	3.8	3.5	0.45	0.65	0	0	0.5	2.1
Vertical Counts - 40 weeks
Time (minute)	HOM/WT													HET/HET																						HOM/WT
1	3	4	6	20	10	9	2	2	1	11	1	7		8	4	3	8	4	14	6	11	9	26	20	14	6	3	10	0	5		5	1	2	5	8	6	15	3	4	0	3	4	7
2	1	2	3	11	7	2	8	0	0	3	3	2		7	9	4	6	1	3	3	11	2	16	11	0	16	2	3	0	4		8	1	6	11	4	10	13	2	5	0	11	0	7
3	5	0	11	14	6	14	4	0	2	2	5	6		0	7	7	3	0	5	3	8	11	20	10	3	8	2	7	7	6		16	4	1	17	3	13	6	1	5	3	5	3	11
4	3	1	11	9	9	6	2	4	4	9	5	2		5	5	15	8	2	2	4	5	10	8	7	19	7	2	5	4	5		25	0	2	20	8	17	5	4	3	1	6	1	6
5	0	7	4	7	13	9	2	2	2	4	1	11		1	2	5	12	3	8	4	3	2	11	20	4	20	0	13	0	4		10	6	7	20	0	11	8	2	0	5	1	0	17
6	3	3	10	11	2	6	4	9	7	1	7	5		4	2	9	8	0	0	7	14	8	8	13	2	6	5	12	2	9		12	2	2	7	2	25	15	3	1	0	1	1	5
7	6	2	15	12	3	14	6	2	4	0	0	3		5	3	12	12	4	3	2	5	10	16	11	5	7	1	16	1	10		8	5	3	14	13	13	5	2	0	0	2	0	14
8	4	1	1	17	3	14	8	6	4	3	3	2		3	2	7	3	7	6	4	8	5	14	17	4	5	2	8	0	4		12	5	11	19	10	13	12	6	2	0	1	0	16
9	0	1	9	14	9	33	0	5	8	6	9	5		6	2	21	1	0	6	0	3	6	24	23	5	17	2	8	0	3		22	3	12	13	14	24	12	0	10	2	6	4	8
10	0	0	1	11	2	27	3	6	0	3	4	7		2	5	11	2	0	0	2	3	10	17	10	2	16	3	3	0	2		7	9	11	12	8	11	8	1	3	0	0	1	3
Jump Counts - 48 weeks
Time (minute)	HOM/WT														HET/HET																HOM/WT
1	1	4	11	1	1	1	1	3	0	0	1	0	0		5	6	0	1	9	18	0	3	6	3	1	0	0	0	0		2	11	1	2	0	3	7	0	0	0	1	6	5
2	2	11	4	2	1	0	4	2	0	0	2	7	2		8	11	0	4	8	10	2	3	8	3	1	0	0	7	3		6	5	2	1	7	0	4	1	0	2	0	3	6
3	11	4	8	0	6	6	2	4	0	0	7	6	4		25	4	0	17	5	24	6	1	15	3	3	1	4	2	3		4	6	0	2	0	2	5	5	1	4	1	0	9
4	11	5	5	0	4	2	2	0	0	1	5	2	2		8	13	0	13	0	22	0	0	3	2	7	0	3	4	6		10	12	3	16	6	2	4	0	6	4	7	5	7
5	5	6	5	0	2	1	5	8	2	4	1	2	0		20	5	0	5	0	7	0	9	16	2	3	2	5	4	2		8	2	0	3	2	5	8	0	0	2	3	1	4
6	4	5	8	0	1	0	4	2	2	0	6	3	0		13	7	4	5	8	16	7	3	5	5	6	3	4	5	6		2	4	3	7	3	6	3	5	3	1	0	0	7
7	1	14	14	2	0	2	1	5	4	0	5	2	0		6	1	0	4	8	19	11	11	7	3	2	3	4	1	4		8	7	2	15	7	6	0	2	0	0	0	0	3
8	7	4	10	2	3	0	6	0	1	3	11	0	3		10	5	0	11	7	12	2	1	14	1	5	5	2	2	1		6	11	0	11	5	6	2	4	0	0	0	0	5
9	5	3	0	2	10	5	0	0	0	0	5	5	5		22	11	0	10	4	5	5	3	14	3	7	6	0	6	9		5	5	2	13	0	4	3	3	5	2	1	0	6
10	4	9	8	5	0	8	6	0	0	0	3	4	0		13	6	0	2	10	24	0	0	15	2	4	7	0	5	1		2	1	3	12	2	7	6	5	0	0	5	1	0
Jump Time - 48 weeks
Time (minute)	HOM/WT														HET/HET																HOM/WT
1	0	0.05	0.45	1	0.1	0.7	0.1	0.05	0.75	0	0	0.1	0		0	0.4	1.35	0	0.25	1.1	3.95	0	0.5	0.45	0.35	0	0	0	0		0.5	1.1	0.2	0.2	0	0.35	0.65	0	0	0	0.05	0.55	0.05	0.95
2	1.7	0.3	1.45	0.4	0.35	0.05	0	0.5	0.95	0	0	0.4	0.75		1.05	1.35	1.95	0	0.55	1.25	1.65	0.2	0.65	0.9	0.5	0	0	1.4	0.65		1.3	0.5	0.2	0.05	1.4	0	0.35	0.05	0	0.15	0	0.35	0.05	0.85
3	0.1	0.8	0.6	1.5	0	1.05	1.25	0.15	0.7	0	0	0.75	0.7		0.7	2.4	0.9	0	4.65	0.3	3.9	0.6	1	2.45	0.7	0.05	0.9	0.65	0.2		1.2	0.4	0	0.9	0	0.1	0.55	0.95	0.5	0.65	0.55	0	0.15	1.05
4	0.55	3.1	0.45	0.7	0	1.45	1.25	0.7	0	0	0.05	1.8	0.2		0.5	0.5	2.3	0	2.65	0	4.1	0	0	0.25	0.1	0	0.45	1.35	1.3		2.65	2.25	0.35	1.75	0.8	0.85	0.5	0	1	1.4	1.2	1.3	0.75	0.6
5	1.85	1.95	2	0.85	0	0.1	0.1	1.05	1.4	0.6	0.4	0.1	0.55		0	2.85	0.85	0	1.75	0	1.75	0	1.6	2.8	0.2	1.95	2.5	0.85	0.8		1.6	0.3	0	0.2	0.2	0.5	0.95	0	0	0.3	2.8	0.05	0.15	1.3
6	0.25	1.3	0.6	0.95	0	0.05	0	0.25	0.6	0.1	0	0.35	0.65		0.85	1.65	1.45	0.35	0.9	2	2.75	2.7	0.15	0.65	1.15	0.2	1.05	0.7	1.6		0.1	1.05	0.5	3.05	0.55	0.55	0.45	2.35	0.35	0.3	0	0	0.7	1.6
7	0	0.25	1.25	1.6	0.1	0	0.15	0.05	1.5	1.25	0	0.45	0.25		0	0.65	0.05	0	0.2	0.75	2.9	1.5	2.65	1.9	0.25	0.15	1.75	0.3	0.35		0.8	0.65	0.25	2.4	1.15	1.2	0	0.45	0	0	0	0	0.25	0.5
8	0	1.6	0.35	0.95	0.1	0.6	0	2.15	0	0.1	1.45	1.25	0		2.65	0.75	1.6	0	2.9	1	1.1	0.4	0.1	2.25	0.2	1.45	1.1	0.1	0.4		1.25	1.25	0	1.75	1.6	1.05	0.8	1.3	0	0	0	0	2	1.05
9	0.5	1.4	0.2	0	0.25	0.8	1.1	0	0	0	0	0.3	0.45		0	2.9	3.55	0	2.65	0.65	1.3	0.75	3	1.7	0.25	1.1	0	4.45	0.95		0.65	0.25	0.1	1.1	0	0.4	0.25	0.2	1.1	0.3	0.3	0	0.6	1.1
10	0.2	1.4	0.55	0.85	2.05	0	1.95	1.3	0	0	0	0.6	0.9		0.05	1.95	1.65	0	0.1	1.85	8.15	0	0	2.4	0.2	1.25	0	0.4	0.05		0.1	0.05	0.45	1.4	0.2	0.85	1.25	0.8	0	0	1.2	0.9	0.3	0
Vertical Time - 48 weeks
Time (minute)	HOM/WT														HET/HET																HOM/WT
1	2.35	4	2.5	4.4	1.15	0.55	0	0.65	0.65	1.65	1.1	0.7	0.5		2.85	3	0.65	4.65	1.1	4.4	0.25	3.2	5.65	2.7	0.8	0	1.25	1.2	0		2.95	2.1	1.05	4.7	0.5	0.7	3.05	0.3	0	0	1.5	0.65	1.75
2	1.95	4.6	4.5	5.35	0	0	1.3	0.35	0.55	1.6	2.7	1.9	2.8		1.25	2.65	0	4.6	1.1	1.7	3.45	3.65	6.9	1.1	1.5	1	0	1.75	0.7		2.4	1.65	0.8	3.3	2.15	0.55	3.5	0.6	0	0	0	0.35	3.35
3	10.9	5.65	3.35	3.2	2.85	3.7	1.9	1.3	0.2	1.65	2.65	0.7	0.5		5.3	1.65	1.8	8.8	1.35	4.7	4.4	2.85	9.65	1.95	0.15	1.75	3.15	0.55	2		2.8	1.7	1.9	3.3	0	1.6	0.8	0.65	0.15	1	0.95	0	5.05
4	6.7	1.85	7.2	6.85	1.7	1.3	5.25	0.6	1.35	1.15	1.85	0.35	0.9		2.8	3.05	0	2.25	0	6.15	2.2	1.95	9.5	0.45	5.25	5.65	0.6	1.45	1.45		3.95	4.55	3.05	5.75	2.75	2.65	3.35	0	1.2	0.45	2	1.45	4.15
5	4.15	7.8	7.7	6.2	0.85	0.55	3.3	0.75	1.55	2.9	0.3	0.55	0.9		4	0.85	0	7.45	0	5.2	1.4	3.1	6.55	1.75	4.05	0.75	1.55	1.3	0.35		8.4	1.15	1.25	10.2	1.4	2.05	3.75	1.1	0	0.5	2.2	0.7	5.3
6	10.45	11.65	6.3	0	0.1	0	1.3	2.45	7.25	1.25	0	1.9	1.7		5.75	4.25	2.45	3.2	3.35	2.65	5.05	8	13.35	3.15	4.75	0	2.5	0.85	1.9		1.35	2.55	3.15	7.6	1.15	1.6	3.35	1.7	1	1.15	2.05	0	6.45
7	1.75	4.65	3.85	0	0.45	2.25	2.5	2.5	4.6	1.5	1.5	0.1	0.45		4.95	0.15	0	1.7	3.2	5.25	2.65	13.7	3	3.35	4.95	2.05	0.7	0.3	1.95		3.3	3.55	3.65	10.2	2.05	2.8	0.5	4.4	0	0	0	0	1.85
8	6.5	2.85	2.95	3.9	4.85	1.15	0.75	0	0.55	0.7	4.8	0	1.15		4.25	1.05	2	3.25	1.05	12	3.25	9.05	8.95	2.6	6.65	3.05	0.25	2.2	1.3		6.4	2.25	0.15	7.4	3.4	5.1	1	4.4	0.5	0.4	0	0	3.7
9	2.95	5.85	1.8	7.75	2.65	1.2	3.45	0	0.35	0.05	0.75	2.25	1.25		8.3	2.2	0.7	3.05	1.05	1.4	4.55	10.7	6.3	3.4	4.75	1.4	1.1	0.95	2.6		5.25	1.65	2.55	5.25	0.1	1.15	3.15	4.95	1.3	2.9	1.75	0	3.95
10	4.2	16.75	4.25	5.4	0.25	7	0.3	0	0	2.05	1.25	3	1.6		5.1	5.05	0	20.6	1.25	8.9	6.15	16.55	8.25	1.55	2.45	1.3	0.45	0.5	1.4		1.15	0.55	3.85	5.15	1.1	8	2.05	1.1	0	0	2	0.3	3.05
Vertical Counts - 48 weeks
Time (minute)	HOM/WT														HET/HET																HOM/WT
1	3	14	9	9	4	3	0	4	3	5	6	2	2		5	0	8	11	2	9	6	13	1	8	17	7	4	0	3		10	8	2	10	4	3	15	1	0	0	5	4	9
2	6	19	10	11	0	0	3	1	1	6	3	4	4		1	7	4	8	0	4	5	5	7	11	15	4	4	2	0		5	7	3	9	4	1	9	1	0	0	0	1	4
3	15	13	7	9	8	13	3	5	1	6	11	2	1		2	12	16	8	3	9	4	11	13	2	13	3	1	2	7		8	5	1	8	0	8	3	3	1	3	3	0	10
4	12	8	11	9	8	3	13	1	4	2	12	5	2		5	5	9	9	0	7	0	12	5	5	13	1	12	8	1		9	19	4	13	9	8	12	0	7	3	4	5	13
5	10	14	21	15	2	1	9	3	3	7	2	6	3		2	2	17	4	0	23	0	7	4	6	20	3	9	4	6		13	5	2	19	4	9	8	5	0	3	6	2	5
6	15	18	16	0	1	0	3	7	18	2	0	4	4		7	4	12	10	5	4	7	6	10	18	21	7	9	0	3		3	7	4	16	4	3	7	4	3	2	3	0	11
7	9	13	7	0	1	4	3	10	11	4	4	1	2		11	2	15	1	0	5	7	14	10	24	11	10	11	4	2		9	17	6	17	5	14	3	7	0	0	0	0	8
8	8	10	5	8	11	2	4	0	1	5	12	0	5		7	11	10	4	2	6	4	15	7	24	27	5	12	3	2		15	12	1	13	8	15	3	12	1	2	0	0	8
9	7	14	5	11	8	5	11	0	1	1	3	2	3		1	0	18	4	3	4	4	9	7	19	17	6	13	2	2		6	2	5	12	1	5	7	11	3	4	5	0	4
10	12	23	7	8	1	6	2	0	0	5	2	6	2		11	0	15	8	0	11	5	17	13	26	15	5	11	4	5		4	3	5	11	2	16	8	2	0	0	6	1	6
